# Supplementary material for: Differences in Cerebral Glucose Metabolism in ALS Patients with and without C9orf72 and SOD1 Mutations
Source: Cells. 2023 Mar 18;12(6):933. doi: 10.3390/cells12060933 (PMC10047407; doi:10.3390/cells12060933)
Supplement: Supplementary file 1 [file cells-12-00933-s001.zip]

Archive with 1 entries (1 files):
- cells-2228473-SM.pdf
